# Supplementary material for: Extended-Spectrum β-Lactamase-Producing Enterobacterales Shedding by Dogs and Cats Hospitalized in an Emergency and Critical Care Department of a Veterinary Teaching Hospital
Source: Antibiotics (Basel). 2020 Aug 27;9(9):545. doi: 10.3390/antibiotics9090545 (PMC7557403; doi:10.3390/antibiotics9090545)
Supplement: Supplementary file 1 [file antibiotics-09-00545-s001.zip]

Archive with 2 entries (2 files):
- Supp Table S1.docx
- Supp Table S2.docx
